# Supplementary material for: Safety assessment of laronidase: real-world adverse event analysis based on the FDA adverse event reporting system (FAERS)
Source: Front Pharmacol. 2025 Aug 20;16:1623921. doi: 10.3389/fphar.2025.1623921 (PMC12405411; doi:10.3389/fphar.2025.1623921)
Supplement: Supplementary file 1 [file Table2.xlsx]

## Sheet: Supplementary Table 2
SOC	PT (Preferred Term)	Case number	ROR(95%Cl)	IC(IC025)	PRR(χ2)	EBGM(EBGM05)
Cardiac Disorders	Cardiac Disorder	72	3.45(2.73-4.34)	1.78(1.44)	3.43(124.19)	3.43(2.83)
	Tachycardia	72	3.7(2.94-4.67)	1.88(1.54)	3.69(141.05)	3.68(3.03)
	Cardiac Arrest	57	3.1(2.39-4.02)	1.63(1.25)	3.09(80.81)	3.09(2.49)
	Cardiac Failure	56	3.16(2.43-4.11)	1.66(1.27)	3.15(82.35)	3.15(2.53)
	Cardio-Respiratory Arrest	56	5.95(4.58-7.74)	2.57(2.18)	5.93(229.46)	5.92(4.76)
	Cardiac Valve Disease	33	25.53(18.12-35.96)	4.66(4.17)	25.47(771.05)	25.32(19.01)
	Mitral Valve Incompetence	26	10.24(6.97-15.06)	3.35(2.79)	10.22(215.89)	10.2(7.39)
Eye Disorders	Corneal Opacity	48	170.37(127.58-227.51)	7.35(6.93)	169.76(7732.6)	163.05(128)
	Blindness	44	5.02(3.73-6.75)	2.32(1.89)	5(140.86)	5(3.9)
	Glaucoma	32	7.56(5.34-10.69)	2.91(2.41)	7.54(181.29)	7.53(5.63)
	Corneal Disorder	24	50.64(33.85-75.77)	5.64(5.06)	50.55(1151.57)	49.95(35.65)
Gastrointestinal Disorders	Umbilical Hernia	40	39.1(28.62-53.4)	5.27(4.82)	38.98(1466.47)	38.62(29.75)
General Disorders And Administration Site Conditions	Pyrexia	465	6.23(5.68-6.83)	2.59(2.46)	6.05(1966.66)	6.04(5.59)
	Disease Progression	101	3.95(3.25-4.81)	1.97(1.69)	3.93(221.02)	3.93(3.34)
	Illness	72	3.98(3.16-5.02)	1.99(1.65)	3.97(159.8)	3.96(3.26)
	Hernia	27	6.54(4.48-9.54)	2.7(2.16)	6.53(126.15)	6.52(4.75)
	Gait Inability	27	4.01(2.75-5.85)	2(1.45)	4(60.79)	4(2.92)
	Secretion Discharge	23	9.05(6.01-13.63)	3.17(2.58)	9.04(164.07)	9.02(6.4)
Immune System Disorders	Graft Versus Host Disease	24	14.85(9.94-22.18)	3.89(3.31)	14.83(308.38)	14.78(10.56)
Infections And Infestations	Pneumonia	223	3.22(2.82-3.68)	1.67(1.47)	3.18(335.25)	3.18(2.85)
	Influenza	114	4.95(4.12-5.95)	2.3(2.03)	4.92(355.75)	4.91(4.21)
	Nasopharyngitis	95	2.39(1.95-2.92)	1.25(0.95)	2.38(76.05)	2.38(2.01)
	Ear Infection	65	11.5(9.01-14.68)	3.51(3.16)	11.45(618.41)	11.42(9.31)
	Device Related Infection	59	17.02(13.18-22)	4.08(3.7)	16.95(882.31)	16.89(13.63)
	Respiratory Tract Infection	48	8.76(6.59-11.63)	3.12(2.71)	8.73(327.87)	8.71(6.87)
	Viral Infection	41	5.79(4.26-7.87)	2.53(2.08)	5.78(161.84)	5.77(4.46)
	Lower Respiratory Tract Infection	38	4.03(2.93-5.54)	2.01(1.54)	4.02(86.14)	4.02(3.08)
	Upper Respiratory Tract Infection	36	3.57(2.57-4.95)	1.83(1.36)	3.56(66.38)	3.56(2.71)
Injury, Poisoning And Procedural Complications	Infusion Related Reaction	75	5.39(4.3-6.77)	2.42(2.09)	5.37(266.34)	5.36(4.43)
	Post Procedural Complication	36	8.35(6.02-11.59)	3.06(2.58)	8.33(231.85)	8.32(6.32)
Investigations	Oxygen Saturation Decreased	79	6.68(5.35-8.34)	2.73(2.41)	6.65(378.77)	6.64(5.52)
	Body Temperature Increased	43	9.32(6.9-12.57)	3.21(2.78)	9.29(317.52)	9.27(7.22)
	Drug Specific Antibody Present	26	18.48(12.56-27.17)	4.2(3.64)	18.44(427.01)	18.36(13.3)
Nervous System Disorders	Seizure	75	3.1(2.47-3.89)	1.63(1.29)	3.09(106.14)	3.09(2.55)
	Hydrocephalus	60	50.47(39.1-65.14)	5.63(5.26)	50.24(2860.94)	49.65(40.1)
	Carpal Tunnel Syndrome	42	13.57(10.02-18.38)	3.75(3.31)	13.53(485.74)	13.49(10.46)
	Spinal Cord Compression	40	46.15(33.78-63.06)	5.51(5.05)	46.02(1742.1)	45.52(35.06)
Respiratory, Thoracic And Mediastinal Disorders	Cough	167	2.78(2.38-3.23)	1.46(1.24)	2.75(187.28)	2.75(2.42)
	Respiratory Failure	88	5.46(4.43-6.73)	2.44(2.13)	5.43(318.05)	5.42(4.55)
	Respiratory Distress	73	12.05(9.57-15.17)	3.58(3.24)	11.99(733.21)	11.95(9.86)
	Respiratory Disorder	72	11.01(8.73-13.88)	3.45(3.11)	10.96(649.97)	10.93(9)
	Respiratory Arrest	40	6.31(4.62-8.61)	2.65(2.2)	6.29(177.87)	6.28(4.85)
	Sleep Apnoea Syndrome	40	9.26(6.79-12.63)	3.2(2.75)	9.23(293.08)	9.21(7.1)
	Productive Cough	37	3.69(2.67-5.1)	1.88(1.41)	3.68(72.36)	3.68(2.81)
	Nasal Congestion	37	2.97(2.15-4.1)	1.57(1.1)	2.96(48.04)	2.96(2.26)
	Bronchospasm	26	8.13(5.53-11.95)	3.02(2.46)	8.11(161.89)	8.1(5.87)
Skin And Subcutaneous Tissue Disorders	Urticaria	106	2.99(2.47-3.62)	1.57(1.29)	2.98(139.33)	2.97(2.53)
Vascular Disorders	Poor Venous Access	86	39.55(31.96-48.94)	5.28(4.97)	39.3(3179.93)	38.94(32.58)
	Cyanosis	55	15.71(12.05-20.49)	3.96(3.58)	15.65(751.79)	15.6(12.49)
	Pallor	42	6.9(5.09-9.34)	2.78(2.34)	6.88(210.69)	6.87(5.33)
