# Supplementary material for: Safety assessment of laronidase: real-world adverse event analysis based on the FDA adverse event reporting system (FAERS)
Source: Front Pharmacol. 2025 Aug 20;16:1623921. doi: 10.3389/fphar.2025.1623921 (PMC12405411; doi:10.3389/fphar.2025.1623921)
Supplement: Supplementary file 2 [file Table3.xlsx]

## Sheet: Sheet1
Supplementary Table 3. The top 20 adverse event occurrence frequencies of laronidase on PT levels after excluding the unknown age group
SOC	PT (Preferred Term)	Case number	ROR(95%Cl)	IC(IC025)	PRR(χ2)	EBGM(EBGM05)
General Disorders And Administration Site Conditions	Pyrexia	306	5.39(4.81-6.05)	2.39(2.22)	5.24(1055.33)	5.23(4.76)
Infections And Infestations	Pneumonia	163	3.35(2.87-3.91)	1.72(1.5)	3.31(263.7)	3.31(2.9)
Respiratory, Thoracic And Mediastinal Disorders	Cough	109	2.67(2.21-3.23)	1.41(1.13)	2.65(112.47)	2.65(2.26)
Skin And Subcutaneous Tissue Disorders	Urticaria	77	3.17(2.53-3.97)	1.66(1.33)	3.15(113.47)	3.15(2.61)
Infections And Infestations	Influenza	72	4.56(3.62-5.76)	2.18(1.84)	4.53(198.51)	4.53(3.73)
Respiratory, Thoracic And Mediastinal Disorders	Respiratory Failure	67	5.3(4.17-6.74)	2.4(2.04)	5.27(231.71)	5.26(4.3)
General Disorders And Administration Site Conditions	Disease Progression	66	4.04(3.17-5.14)	2(1.65)	4.01(149.39)	4.01(3.27)
Respiratory, Thoracic And Mediastinal Disorders	Respiratory Distress	63	13.7(10.69-17.56)	3.76(3.4)	13.61(733.8)	13.56(11.02)
Injury, Poisoning And Procedural Complications	Infusion Related Reaction	61	6.27(4.87-8.07)	2.64(2.27)	6.23(267.82)	6.22(5.04)
Investigations	Oxygen Saturation Decreased	59	6.52(5.04-8.42)	2.69(2.32)	6.48(273.15)	6.47(5.22)
Nervous System Disorders	Seizure	53	3.57(2.72-4.67)	1.83(1.43)	3.55(97.27)	3.55(2.83)
Cardiac Disorders	Tachycardia	52	3.39(2.58-4.45)	1.75(1.36)	3.38(87.05)	3.37(2.69)
Respiratory, Thoracic And Mediastinal Disorders	Respiratory Disorder	51	12.13(9.21-15.98)	3.59(3.19)	12.06(516.19)	12.03(9.55)
Vascular Disorders	Poor Venous Access	47	32.13(24.1-42.85)	4.99(4.57)	31.96(1398.78)	31.72(24.93)
Cardiac Disorders	Cardiac Disorder	47	4.24(3.18-5.64)	2.08(1.66)	4.22(115.45)	4.22(3.32)
Cardiac Disorders	Cardio-Respiratory Arrest	46	5.66(4.23-7.56)	2.49(2.07)	5.63(175.2)	5.63(4.41)
Vascular Disorders	Cyanosis	43	15.53(11.5-20.97)	3.94(3.51)	15.46(579.34)	15.4(11.98)
Cardiac Disorders	Cardiac Failure​	42	3.44(2.54-4.66)	1.78(1.34)	3.43(72.45)	3.43(2.66)
Cardiac Disorders	​​Cardiac Arrest​	41	2.7(1.98-3.66)	1.43(0.98)	2.69(43.49)	2.69(2.08)
Vascular Disorders​	Pallor	36	7.18(5.17-9.97)	2.84(2.36)	7.16(190.4)	7.14(5.43)
