# Supplementary material for: Safety assessment of laronidase: real-world adverse event analysis based on the FDA adverse event reporting system (FAERS)
Source: Front Pharmacol. 2025 Aug 20;16:1623921. doi: 10.3389/fphar.2025.1623921 (PMC12405411; doi:10.3389/fphar.2025.1623921)
Supplement: Supplementary file 3 [file Table1.xlsx]

## Sheet: Supplementary Table 1
System Organ Class (SOC)	Case number	ROR (95% CI)	PRR (χ2)	EBGM (EBGM05)	IC (IC025)
Respiratory, Thoracic and Mediastinal Disorders	1394	2.33(2.2-2.46)	2.19(945.89)	2.19(2.09)	1.13(1.05)
Infections and Infestations	1556	2.37(2.25-2.5)	2.21(1086.42)	2.21(2.11)	1.14(1.07)
General Disorders and Administration Site Conditions	2310	0.99(0.95-1.04)	0.99(0.09)	0.99(0.96)	-0.01(-0.07)
Investigations	743	0.89(0.83-0.96)	0.9(8.77)	0.9(0.85)	-0.15(-0.26)
Vascular Disorders	435	1.53(1.39-1.68)	1.51(77.46)	1.51(1.4)	0.6(0.46)
Psychiatric Disorders	336	0.43(0.39-0.48)	0.44(248.39)	0.44(0.41)	-1.17(-1.33)
Skin and Subcutaneous Tissue Disorders	435	0.59(0.54-0.65)	0.61(118.6)	0.61(0.56)	-0.72(-0.87)
Cardiac Disorders	635	1.84(1.7-2)	1.8(233.64)	1.8(1.69)	0.85(0.73)
Gastrointestinal Disorders	789	0.67(0.63-0.72)	0.69(117.96)	0.69(0.65)	-0.53(-0.64)
Injury, Poisoning and Procedural Complications	1068	0.84(0.78-0.89)	0.85(31.95)	0.85(0.81)	-0.24(-0.33)
Product Issues	82	0.38(0.31-0.48)	0.39(80.12)	0.39(0.32)	-1.36(-1.68)
Nervous System Disorders	918	0.8(0.75-0.86)	0.81(42.79)	0.81(0.77)	-0.3(-0.4)
Surgical and Medical Procedures	599	3.41(3.15-3.71)	3.31(975.71)	3.3(3.08)	1.72(1.6)
Eye Disorders	430	1.63(1.48-1.79)	1.61(100.29)	1.61(1.48)	0.68(0.54)
Musculoskeletal and Connective Tissue Disorders	615	0.87(0.8-0.94)	0.87(11.82)	0.87(0.82)	-0.19(-0.31)
Metabolism and Nutrition Disorders	155	0.54(0.46-0.63)	0.54(61.59)	0.54(0.47)	-0.89(-1.12)
Congenital, Familial and Genetic Disorders	63	1.55(1.21-1.99)	1.55(12.37)	1.55(1.26)	0.63(0.27)
Hepatobiliary Disorders	61	0.5(0.39-0.64)	0.5(30.79)	0.5(0.41)	-1(-1.37)
Reproductive System and Breast Disorders	12	0.11(0.06-0.19)	0.11(87.25)	0.11(0.07)	-3.19(-3.99)
Immune System Disorders	173	1.17(1-1.36)	1.16(4.07)	1.16(1.03)	0.22(0)
Ear and Labyrinth Disorders	112	1.96(1.63-2.36)	1.95(52.21)	1.95(1.67)	0.96(0.69)
Blood and Lymphatic System Disorders	77	0.33(0.27-0.42)	0.34(101.46)	0.34(0.28)	-1.56(-1.89)
Renal and Urinary Disorders	99	0.4(0.33-0.49)	0.4(88.74)	0.4(0.34)	-1.31(-1.6)
Pregnancy, Puerperium and Perinatal Conditions	30	0.52(0.37-0.75)	0.53(12.9)	0.53(0.39)	-0.93(-1.45)
Neoplasms Benign, Malignant and Unspecified (Incl Cysts and Polyps)	26	0.07(0.05-0.11)	0.07(310.07)	0.07(0.05)	-3.76(-4.31)
Social Circumstances	66	1.14(0.89-1.45)	1.14(1.1)	1.14(0.93)	0.19(-0.17)
Endocrine Disorders	14	0.41(0.24-0.69)	0.41(11.82)	0.41(0.27)	-1.28(-2.03)
